# Supplementary material for: Advancing Cholangiocarcinoma Care: Insights and Innovations in T Cell Therapy
Source: Cancers (Basel). 2024 Sep 23;16(18):3232. doi: 10.3390/cancers16183232 (PMC11429565; doi:10.3390/cancers16183232)
Supplement: Supplementary file 1 [file cancers-16-03232-s001.zip]

Archive with 1 entries (1 files):
- cancers-3194587-supplementary.pdf
